# Supplementary material for: CeO2 Nanoparticles-Regulated Plasmid Uptake and Bioavailability for Reducing Transformation of Extracellular Antibiotic Resistance Genes
Source: Nanomaterials (Basel). 2023 Mar 8;13(6):969. doi: 10.3390/nano13060969 (PMC10053900; doi:10.3390/nano13060969)
Supplement: Supplementary file 1 [file nanomaterials-13-00969-s001.zip]

Archive with 1 entries (1 files):
- nanomaterials-2251489-supplementary.pdf
